# Supplementary material for: Increased Mortality and Complication Rates in Weekend Admissions for Acute Decompensated Heart Failure: A Five-Year National Study
Source: J Clin Med. 2026 Mar 10;15(6):2097. doi: 10.3390/jcm15062097 (PMC13026610; doi:10.3390/jcm15062097)
Supplement: Supplementary file 1 [file jcm-15-02097-s001.zip]

Archive with 1 entries (1 files):
- jcm-4187953-supplementary.pdf
